# Supplementary material for: Second-line erlotinib after failure of pemetrexed-containing chemotherapy in advanced non-small cell lung cancer (NSCLC): Real-world effectiveness, safety and tolerability
Source: PLoS One. 2019 Apr 11;14(4):e0215135. doi: 10.1371/journal.pone.0215135 (PMC6459587; doi:10.1371/journal.pone.0215135)
Supplement: S1 File — A detailed explanation of the variables and their interpretation is provided in the file. (TXT) [file pone.0215135.s001.txt]

####################################################################################################
## Tab-delimited individual patient data for the per-protocol analysis set of the TIME study      ##
## GENDER.....:	Patient gender                                                                    ##
## AGECAT.....: Age category (years)                                                              ##
## SMOKING....:	Baseline smoking status                                                           ##
## ECOG.......:	ECOG performance status                                                           ##
##      0   Fully active, able to carry on all pre-disease performance without restriction        ##
##      1   Restricted in physically strenuous activity but ambulatory and able to carry out      ##
##          work of a light or sedentary nature, e.g., light house work, office work              ##
##      2   Ambulatory and capable of all selfcare but unable to carry out any work activities;   ##
##          up and about more than 50% of waking hours                                            ##
##      3   Capable of only limited selfcare; confined to bed/chair more than 50% of waking hours ##
##      4   Completely disabled; cannot carry on any selfcare; totally confined to bed or chair   ##
##      5   Dead                                                                                  ##
## RESP.......:	Best confirmed overall response (CR,PR,SD,PD)                                     ##
## OS.........:	Overall survival time (days)                                                      ##
## OS_CENS....:	Overall survival censor                                                           ##
## PFS........:	Progression-free survival time (days)                                             ##
## PFS_CENS...:	Progression-free survival censor                                                  ##     
## RASH.......:	Developed any grade rash during the study (0=No; 1=Yes)                           ##
## DIARRHEA...:	Developed any grade diarrhea during the study (0=No; 1=Yes)                       ##
####################################################################################################
ID	GENDER	AGECAT	SMOKING	ECOG	RESP	OS	OS_CENS	PFS	PFS_CENS	RASH	DIARRHEA
1	Male	70-74	Former or Current smoker	1	SD	453	1	82	1	1	1
2	Female	50-54	Former or Current smoker	2	PD	43	1	31	1	1	0
3	Female	60-64	Former or Current smoker	1	PD	319	1	49	1	0	0
4	Male	50-54	Former or Current smoker	1	PD	56	1	42	1	0	0
5	Male	65-69	Former or Current smoker	1	PD	241	1	56	1	1	0
6	Female	70-74	Non-smoker	2	PD	439	0	55	1	1	1
7	Male	70-74	Former or Current smoker	2	PD	47	1	43	1	0	1
8	Male	70-74	Former or Current smoker	2	PD	41	1	35	1	1	1
9	Male	70-74	Former or Current smoker	2	SD	148	1	138	1	1	1
11	Male	65-69	Former or Current smoker	1	SD	93	1	73	1	0	0
13	Male	60-64	Former or Current smoker	2	PD	125	1	60	1	0	1
14	Female	60-64	Former or Current smoker	1	Missing	28	0	28	0	0	1
15	Male	65-69	Former or Current smoker	1	SD	466	1	62	1	1	0
16	Female	70-74	Former or Current smoker	1	PD	487	0	61	1	0	0
17	Male	65-69	Former or Current smoker	1	SD	252	0	156	1	1	1
18	Male	70-74	Former or Current smoker	1	SD	225	1	128	1	1	0
19	Male	50-54	Former or Current smoker	1	PD	83	1	81	1	1	1
20	Male	55-59	Non-smoker	1	PD	136	1	35	1	1	0
21	Male	55-59	Former or Current smoker	2	PD	24	1	14	1	0	0
22	Male	50-54	Former or Current smoker	1	PD	39	1	27	1	0	0
23	Female	<=44	Former or Current smoker	1	PD	99	1	33	1	0	0
24	Female	60-64	Former or Current smoker	1	SD	670	0	119	1	0	1
25	Female	60-64	Non-smoker	1	PD	261	1	52	1	1	1
26	Male	75-150	Non-smoker	1	PD	101	1	33	1	0	0
27	Male	60-64	Former or Current smoker	1	PD	67	1	28	1	0	0
28	Male	75-150	Former or Current smoker	1	SD	248	1	151	1	1	1
29	Male	75-150	Former or Current smoker	0	PD	122	1	35	1	0	0
30	Male	70-74	Non-smoker	1	PD	167	1	55	1	1	0
31	Male	65-69	Former or Current smoker	0	PD	270	1	56	1	1	0
32	Male	50-54	Former or Current smoker	1	SD	131	1	131	1	0	0
33	Female	60-64	Former or Current smoker	1	PD	123	1	78	1	1	0
34	Female	60-64	Former or Current smoker	2	SD	648	0	208	1	1	1
35	Female	65-69	Former or Current smoker	0	PD	446	1	76	1	1	0
36	Male	70-74	Former or Current smoker	1	PD	68	1	35	1	0	0
37	Female	50-54	Former or Current smoker	1	PD	443	0	37	1	1	0
38	Male	70-74	Former or Current smoker	1	SD	28	1	28	1	1	0
39	Male	55-59	Former or Current smoker	1	Missing	33	1	33	1	1	0
41	Female	65-69	Former or Current smoker	0	SD	188	0	188	0	1	1
42	Female	65-69	Former or Current smoker	0	SD	606	0	606	0	1	0
45	Male	75-150	Former or Current smoker	1	SD	527	1	489	1	1	1
46	Female	50-54	Former or Current smoker	2	PD	54	1	44	1	0	0
47	Male	70-74	Former or Current smoker	0	PD	629	0	93	1	1	0
48	Male	70-74	Former or Current smoker	0	SD	448	1	157	1	0	1
49	Male	75-150	Former or Current smoker	0	SD	506	0	500	1	1	1
50	Male	60-64	Former or Current smoker	2	PD	42	1	39	1	0	1
51	Male	45-49	Former or Current smoker	0	PD	396	1	89	1	1	1
52	Female	70-74	Non-smoker	2	SD	242	1	118	1	1	1
53	Male	<=44	Former or Current smoker	0	PD	176	1	40	1	1	1
54	Male	65-69	Non-smoker	0	PD	233	1	91	1	0	0
55	Female	55-59	Former or Current smoker	0	PD	236	1	60	1	0	0
56	Male	45-49	Former or Current smoker	2	PD	54	1	6	1	1	1
57	Male	75-150	Former or Current smoker	0	SD	364	0	252	1	1	0
58	Male	60-64	Former or Current smoker	0	PD	57	1	56	1	1	1
59	Female	60-64	Former or Current smoker	1	PD	25	1	23	1	0	0
## END OF FILE #####################################################################################
